# Supplementary material for: Cold water and harmful algal blooms linked to coral reef collapse in the Eastern Tropical Pacific
Source: PeerJ. 2022 Sep 28;10:e14081. doi: 10.7717/peerj.14081 (PMC9526400; doi:10.7717/peerj.14081)
Supplement: Supplemental Information 3 — The abbreviations used in the worksheet for the analysis [file peerj-10-14081-s003.xlsx]

## Sheet: Readme
Cathegory	Acronym	Full-form
Site	sp	San Pedrito
Site	coc	Cocinera
Site	gol	Golondrina
Site	golb	Golondrina B
Site	lara	Lara
Site	mm	Dos Emes
Site	pel	Pelada
Species	poc	Pocillopora
Species	pav	Pavona
Species	por	Porites
Species	ps	Psammocora
Species	gar	Garineroseris
Species	tub	Tubastrea

## Sheet: peerj-66975-spprop_all - Copy
yr	site	depth	transect	poc	pav	por	ps	gar	tub
1994	sp	11.6-9.2	1	0.942761	0	0	0.0572391	0	0
1994	sp	11.6-9.2	2	0.60452	0.346516	0	0.0489642	0	0
1994	sp	11.6-9.2	3	0.90796	0	0	0.0920398	0	0
1994	sp	11.6-9.2	4	0.942593	0	0	0.0574074	0	0
1994	sp	11.6-9.2	5	0.93126	0	0	0.0687398	0	0
1994	sp	10.9-7.1	1	0.975096	0.00957854	0	0.0153257	0	0
1994	sp	10.9-7.1	2	0.760726	0.105611	0	0.133663	0	0
1994	sp	10.9-7.1	3	0.943894	0.00330033	0	0.0528053	0	0
1994	sp	10.9-7.1	4	0.953333	0.0366667	0	0.01	0	0
1994	sp	10.9-7.1	5	0.85389	0.0910816	0	0.0550285	0	0
1994	sp	7-5.5	1	0.83463	0.0136187	0	0.151751	0	0
1994	sp	7-5.5	2	0.603586	0.123506	0	0.272908	0	0
1994	sp	7-5.5	3	0.934708	0.0154639	0	0.0498282	0	0
1994	sp	7-5.5	4	0.829412	0	0	0.170588	0	0
1994	sp	7-5.5	5	1	0	0	0	0	0
1994	sp	5-4.7	1	0.798828	0.0761719	0	0.125	0	0
1994	sp	5-4.7	2	0.962891	0	0	0.0371094	0	0
1994	sp	5-4.7	3	0.804714	0.0740741	0	0.121212	0	0
1994	sp	5-4.7	4	1	0	0	0	0	0
1994	sp	5-4.7	5	0.852512	0.0307942	0	0.116694	0	0
1995	sp	11.6-9.2	1	0.768028	0.0605144	0	0.171457	0	0
1995	sp	11.6-9.2	2	0.913793	0.0158046	0	0.0704023	0	0
1995	sp	11.6-9.2	3	0.522175	0.0271817	0	0.450644	0	0
1995	sp	11.6-9.2	4	0.754854	0.0145631	0	0.230583	0	0
1995	sp	11.6-9.2	5	0.837342	0.045819	0	0.116838	0	0
1995	sp	10.9-7.1	1	0.80226	0.0715631	0	0.126177	0	0
1995	sp	10.9-7.1	2	0.856436	0.0495049	0	0.0940594	0	0
1995	sp	10.9-7.1	3	0.86372	0.0497238	0	0.0865562	0	0
1995	sp	10.9-7.1	4	0.914563	0.0213592	0	0.0640777	0	0
1995	sp	10.9-7.1	5	0.991948	0	0	0.00805153	0	0
1995	sp	7-5.5	1	0.823529	0	0.0163399	0.160131	0	0
1995	sp	7-5.5	2	0.795414	0.0352734	0	0.169312	0	0
1995	sp	7-5.5	3	0.881508	0.0197487	0	0.0987433	0	0
1995	sp	7-5.5	4	0.885615	0.0138648	0	0.10052	0	0
1995	sp	7-5.5	5	0.887417	0	0	0.112583	0	0
1995	sp	5-4.7	1	0.726592	0	0	0.273408	0	0
1995	sp	5-4.7	2	0.699324	0.0101351	0	0.290541	0	0
1995	sp	5-4.7	3	0.851351	0.0574324	0	0.0912162	0	0
1995	sp	5-4.7	4	0.922297	0.0152027	0	0.0625	0	0
1995	sp	5-4.7	5	0.904679	0	0	0.0953206	0	0
1996	sp	11.6-9.2	1	0.837931	0	0	0.162069	0	0
1996	sp	11.6-9.2	2	0.836025	0.0658385	0	0.0981366	0	0
1996	sp	11.6-9.2	3	0.533243	0.0515604	0.00814111	0.407056	0	0
1996	sp	11.6-9.2	4	0.676724	0.0876437	0	0.235632	0	0
1996	sp	11.6-9.2	5	0.855709	0	0	0.144291	0	0
1996	sp	10.9-7.1	1	0.717092	0.0746562	0	0.208251	0	0
1996	sp	10.9-7.1	2	0.887417	0.0281457	0	0.0844371	0	0
1996	sp	10.9-7.1	3	0.914474	0.0394737	0	0.0460526	0	0
1996	sp	10.9-7.1	4	0.880837	0.0128824	0.00483092	0.101449	0	0
1996	sp	10.9-7.1	5	0.818815	0.137631	0	0.043554	0	0
1996	sp	7-5.5	1	0.922689	0	0.00504202	0.0722689	0	0
1996	sp	7-5.5	2	0.950166	0	0	0.0498339	0	0
1996	sp	7-5.5	3	0.83463	0	0	0.16537	0	0
1996	sp	7-5.5	4	0.903494	0	0	0.0965058	0	0
1996	sp	7-5.5	5	0.902804	0	0	0.0971963	0	0
1996	sp	5-4.7	1	0.844332	0	0	0.155668	0	0
1996	sp	5-4.7	2	0.83906	0	0	0.16094	0	0
1996	sp	5-4.7	3	0.828283	0	0	0.171717	0	0
1996	sp	5-4.7	4	0.945111	0	0	0.0548885	0	0
1996	sp	5-4.7	5	0.814381	0	0	0.185619	0	0
1996	coc	6	1	0	0.973333	0.0266667	0	0	0
1996	coc	6	2	0	0.90099	0.00990099	0	0	0.0891089
1996	coc	6	3	0	1	0	0	0	0
1996	coc	6	4	0.258242	0.686813	0.0494505	0	0	0.00549451
1996	coc	6	5	0.0648649	0.918919	0	0	0	0.0162162
1996	coc	5	1	0.12311	0.721382	0.00863931	0	0.146868	0
1996	coc	5	2	0.360987	0.571749	0.0672646	0	0	0
1996	coc	5	3	0.124777	0.71123	0.0196078	0	0.144385	0
1996	coc	5	4	0	0.88454	0.101761	0.00391389	0.00978474	0
1996	coc	5	5	0.0252525	0.575758	0.39899	0	0	0
1996	coc	3	1	0	0.185853	0.0124827	0.0152566	0.786408	0
1996	coc	3	2	0	0.169985	0.00306279	0.0750383	0.751914	0
1996	coc	3	3	0	0.288201	0.0116054	0	0.688588	0.0116054
1996	coc	3	4	0	0.155271	0.0156695	0.042735	0.783476	0.002849
1996	coc	3	5	0	0.344298	0.0153509	0	0.627193	0.0131579
1997	sp	11.6-9.2	1	0.754829	0.109955	0.013373	0.121842	0	0
1997	sp	11.6-9.2	2	0.952212	0.0212389	0	0.0265487	0	0
1997	sp	11.6-9.2	3	0.849145	0	0	0.150855	0	0
1997	sp	11.6-9.2	4	0.804249	0	0	0.195751	0	0
1997	sp	11.6-9.2	5	0.940367	0	0	0.059633	0	0
1997	sp	10.9-7.1	1	0.765993	0.016835	0.0488215	0.16835	0	0
1997	sp	10.9-7.1	2	0.865108	0.0125899	0	0.122302	0	0
1997	sp	10.9-7.1	3	0.791289	0.0181488	0	0.190563	0	0
1997	sp	10.9-7.1	4	0.863406	0.0202361	0	0.116358	0	0
1997	sp	10.9-7.1	5	0.708943	0.0308943	0	0.260163	0	0
1997	sp	7-5.5	1	0.871074	0.0363636	0	0.092562	0	0
1997	sp	7-5.5	2	0.806897	0.00862069	0	0.184483	0	0
1997	sp	7-5.5	3	0.933447	0.00511945	0	0.0614334	0	0
1997	sp	7-5.5	4	0.797078	0.00324675	0	0.199675	0	0
1997	sp	7-5.5	5	0.903172	0.0233723	0	0.0734558	0	0
1997	sp	5-4.7	1	0.842454	0.00497512	0	0.15257	0	0
1997	sp	5-4.7	2	0.912801	0.012987	0.00927644	0.0649351	0	0
1997	sp	5-4.7	3	0.907015	0.0130506	0	0.0799347	0	0
1997	sp	5-4.7	4	0.851254	0.00896057	0	0.139785	0	0
1997	sp	5-4.7	5	0.838969	0	0	0.161031	0	0
1997	coc	6	1	0.010989	0.934066	0.043956	0	0	0.010989
1997	coc	6	2	0.385542	0.584337	0	0	0	0.0301205
1997	coc	6	3	0	0.972603	0.0182648	0	0.00913242	0
1997	coc	6	4	0.301587	0.422222	0.015873	0	0.260317	0
1997	coc	6	5	0.231156	0.452261	0.040201	0	0.276382	0
1997	coc	5	1	0.132678	0.7543	0.0589681	0	0.0540541	0
1997	coc	5	2	0	0.939306	0.0433526	0	0.017341	0
1997	coc	5	3	0.158363	0.629893	0.0320285	0	0.179715	0
1997	coc	5	4	0	0.522013	0.477987	0	0	0
1997	coc	5	5	0	1	0	0	0	0
1997	coc	3	1	0	0.310861	0.0224719	0	0.661049	0.00561798
1997	coc	3	2	0	0.262295	0.00910747	0.0928962	0.626594	0.00910747
1997	coc	3	3	0	0.162444	0	0	0.836066	0.00149031
1997	coc	3	4	0	0.268018	0.0112613	0.0518018	0.668919	0
1997	coc	3	5	0	0.340292	0.00835073	0	0.651357	0
1998	sp	11.6-9.2	1	0.902743	0.00997506	0	0.0872818	0	0
1998	sp	11.6-9.2	2	0.857702	0.0169713	0	0.125326	0	0
1998	sp	11.6-9.2	3	0.879941	0.00439239	0	0.115666	0	0
1998	sp	11.6-9.2	4	0.777008	0	0.0110803	0.211911	0	0
1998	sp	11.6-9.2	5	0.916129	0	0	0.083871	0	0
1998	sp	10.9-7.1	1	0.905822	0.00856164	0	0.0856164	0	0
1998	sp	10.9-7.1	2	0.803738	0.0598131	0	0.136449	0	0
1998	sp	10.9-7.1	3	0.88547	0.0290598	0	0.0854701	0	0
1998	sp	10.9-7.1	4	0.79322	0.00677966	0	0.2	0	0
1998	sp	10.9-7.1	5	0.84456	0	0	0.15544	0	0
1998	sp	7-5.5	1	0.864815	0	0	0.135185	0	0
1998	sp	7-5.5	2	0.90293	0.00915751	0	0.0879121	0	0
1998	sp	7-5.5	3	0.842105	0.030853	0	0.127042	0	0
1998	sp	7-5.5	4	0.806262	0	0	0.193738	0	0
1998	sp	7-5.5	5	0.955285	0	0	0.0447154	0	0
1998	sp	5-4.7	1	0.931217	0.00881834	0	0.0599647	0	0
1998	sp	5-4.7	2	0.840407	0.0628183	0	0.0967742	0	0
1998	sp	5-4.7	3	0.817814	0	0.0182186	0.163968	0	0
1998	sp	5-4.7	4	0.804089	0	0	0.195911	0	0
1998	sp	5-4.7	5	0.649919	0.00648298	0	0.343598	0	0
1998	coc	6	1	0.0288184	0.95389	0	0	0.00864553	0.00864553
1998	coc	6	2	0.398551	0.550725	0.0144928	0	0.0144928	0.0217391
1998	coc	6	3	0.0160428	0.973262	0	0	0.0106952	0
1998	coc	6	4	0.603306	0.35124	0.0454545	0	0	0
1998	coc	6	5	0	0.492308	0	0	0.507692	0
1998	coc	5	1	0	0.893004	0.106996	0	0	0
1998	coc	5	2	0.0106157	0.794055	0.0106157	0	0.184713	0
1998	coc	5	3	0.193182	0.491477	0.159091	0	0.15625	0
1998	coc	5	4	0.177686	0.710744	0	0	0.11157	0
1998	coc	5	5	0.286792	0.713208	0	0	0	0
1998	coc	3	1	0	0.245648	0.00580271	0	0.744681	0.00386847
1998	coc	3	2	0	0.40625	0.00390625	0.0429688	0.546875	0
1998	coc	3	3	0	0.161238	0.00651466	0.00977199	0.822476	0
1998	coc	3	4	0	0.213004	0	0.0246637	0.762332	0
1998	coc	3	5	0	0.314763	0	0	0.685237	0
2001	sp	11.6-9.2	1	0.597452	0.152866	0.00764331	0.242038	0	0
2001	sp	11.6-9.2	2	0.832353	0.05	0	0.117647	0	0
2001	sp	11.6-9.2	3	0.769542	0.0660377	0.00673854	0.157682	0	0
2001	sp	11.6-9.2	4	0.912302	0.0292326	0	0.0584653	0	0
2001	sp	11.6-9.2	5	0.813899	0	0	0.186101	0	0
2001	sp	10.9-7.1	1	0.80789	0.00857633	0.0171527	0.166381	0	0
2001	sp	10.9-7.1	2	0.898502	0.00665557	0	0.0948419	0	0
2001	sp	10.9-7.1	3	0.758913	0.0305603	0	0.210526	0	0
2001	sp	10.9-7.1	4	0.799645	0.0035461	0	0.196809	0	0
2001	sp	10.9-7.1	5	0.888889	0	0	0.111111	0	0
2001	sp	7-5.5	1	0.899827	0.0276339	0.0120898	0.060449	0	0
2001	sp	7-5.5	2	0.80742	0.0159011	0	0.176678	0	0
2001	sp	7-5.5	3	0.830795	0.0152284	0.0389171	0.115059	0	0
2001	sp	7-5.5	4	0.885714	0	0	0.114286	0	0
2001	sp	7-5.5	5	0.845872	0	0	0.154128	0	0
2001	sp	5-4.7	1	0.889925	0.00559702	0	0.104478	0	0
2001	sp	5-4.7	2	0.820202	0.0161616	0	0.163636	0	0
2001	sp	5-4.7	3	0.9375	0.0118243	0	0.0506757	0	0
2001	sp	5-4.7	4	0.851852	0	0	0.148148	0	0
2001	sp	5-4.7	5	0.823052	0.0227273	0	0.154221	0	0
2001	coc	6	1	0	0.970464	0.0295359	0	0	0
2001	coc	6	2	0	0.813008	0.0569106	0	0.105691	0.0243902
2001	coc	6	3	0.392857	0.511905	0.0119048	0	0.0297619	0.0535714
2001	coc	6	4	0.351974	0.532895	0.0131579	0	0.101974	0
2001	coc	6	5	0	0.562914	0.119205	0	0.317881	0
2001	coc	5	1	0.0412698	0.64127	0	0	0.31746	0
2001	coc	5	2	0	0.743341	0.0992736	0	0.157385	0
2001	coc	5	3	0	0.582609	0.269565	0	0.147826	0
2001	coc	5	4	0.0746606	0.701357	0.0248869	0	0.199095	0
2001	coc	5	5	0.66879	0.242038	0	0	0.089172	0
2001	coc	3	1	0	0.308571	0.00285714	0	0.688571	0
2001	coc	3	2	0	0.342365	0	0	0.657635	0
2001	coc	3	3	0	0.314286	0.0306122	0.0489796	0.606122	0
2001	coc	3	4	0	0.529833	0.0286396	0.116945	0.324582	0
2001	coc	3	5	0	0.0711864	0	0	0.928814	0
2002	sp	11.6-9.2	1	0.863124	0.0563607	0	0.0805153	0	0
2002	sp	11.6-9.2	2	0.761675	0.162641	0.00644122	0.0692432	0	0
2002	sp	11.6-9.2	3	0.803543	0.0772947	0	0.119163	0	0
2002	sp	11.6-9.2	4	0.884058	0.0322061	0.00644122	0.0772947	0	0
2002	sp	11.6-9.2	5	0.745572	0	0	0.254428	0	0
2002	sp	10.9-7.1	1	0.819964	0.0320856	0	0.14795	0	0
2002	sp	10.9-7.1	2	0.904892	0.0333712	0	0.0617368	0	0
2002	sp	10.9-7.1	3	0.961165	0.015534	0	0.023301	0	0
2002	sp	10.9-7.1	4	0.768398	0	0	0.231602	0	0
2002	sp	10.9-7.1	5	0.929515	0	0	0.0704846	0	0
2002	sp	7-5.5	1	0.967033	0	0	0.032967	0	0
2002	sp	7-5.5	2	0.809977	0.0468642	0.0131857	0.129973	0	0
2002	sp	7-5.5	3	0.847866	0.0686456	0	0.0834879	0	0
2002	sp	7-5.5	4	0.590382	0.163416	0.0448145	0.201387	0	0
2002	sp	7-5.5	5	0.893424	0	0	0.106576	0	0
2002	sp	5-4.7	1	0.860518	0.00764285	0	0.131839	0	0
2002	sp	5-4.7	2	0.871143	0.0108893	0	0.117967	0	0
2002	sp	5-4.7	3	0.789668	0.0387454	0	0.171587	0	0
2002	sp	5-4.7	4	0.735608	0.0362473	0	0.228145	0	0
2002	sp	5-4.7	5	0.866228	0	0	0.133772	0	0
2002	coc	6	1	0.108808	0.756477	0.0414508	0.0621762	0.0310881	0
2002	coc	6	2	0.231884	0.743961	0	0	0.0241546	0
2002	coc	6	3	0.366906	0.489209	0.0359712	0	0.107914	0
2002	coc	6	4	0.467606	0.509859	0.0140845	0	0.0084507	0
2002	coc	6	5	0.00704225	0.732394	0	0	0.260563	0
2002	coc	5	1	0.055794	0.60515	0.0686695	0	0.270386	0
2002	coc	5	2	0.0555556	0.613333	0.0333333	0	0.297778	0
2002	coc	5	3	0.0092081	0.679558	0.152855	0	0.158379	0
2002	coc	5	4	0.134921	0.668651	0.109127	0	0.0873016	0
2002	coc	5	5	0.142373	0.583051	0.0169492	0	0.257627	0
2002	coc	3	1	0	0.538144	0.00412371	0.028866	0.428866	0
2002	coc	3	2	0	0.219758	0.00403226	0.0806452	0.695565	0
2002	coc	3	3	0	0.493304	0.0200893	0	0.486607	0
2002	coc	3	4	0	0.379828	0.0515021	0.0450644	0.523605	0
2002	coc	3	5	0	0.519663	0.0140449	0	0.466292	0
2006	sp	12	1	1	0	0	0	0	0
2006	sp	12	2	0.512195	0.097561	0	0.390244	0	0
2006	sp	12	3	1	0	0	0	0	0
2006	sp	12	4	1	0	0	0	0	0
2006	sp	12	5	0.920635	0	0	0.0793651	0	0
2006	sp	10	1	0.968067	0.0319328	0	0	0	0
2006	sp	10	2	1	0	0	0	0	0
2006	sp	10	3	1	0	0	0	0	0
2006	sp	10	4	1	0	0	0	0	0
2006	sp	10	5	1	0	0	0	0	0
2006	sp	7	1	1	0	0	0	0	0
2006	sp	7	2	1	0	0	0	0	0
2006	sp	7	3	0.993485	0.00651466	0	0	0	0
2006	sp	7	4	0.993559	0.00644122	0	0	0	0
2006	sp	7	5	0.987013	0.012987	0	0	0	0
2006	sp	5	1	1	0	0	0	0	0
2006	sp	5	2	1	0	0	0	0	0
2006	sp	5	3	0.993538	0.00646204	0	0	0	0
2006	sp	5	4	0.995169	0	0	0.00483092	0	0
2006	sp	5	5	0.988728	0.00322061	0	0.00805153	0	0
2006	sp	4	1	1	0	0	0	0	0
2006	sp	4	2	1	0	0	0	0	0
2006	sp	4	3	1	0	0	0	0	0
2006	sp	4	4	1	0	0	0	0	0
2006	sp	4	5	1	0	0	0	0	0
2006	coc	6	1	0.0559006	0.869565	0.0496894	0	0	0.0248447
2006	coc	6	2	0	0.768519	0.111111	0	0	0.12037
2006	coc	6	3	0.350427	0.435897	0	0	0.213675	0
2006	coc	6	4	0	0.974441	0.0255591	0	0	0
2006	coc	6	5	0.30622	0.679426	0	0	0	0.0143541
2006	coc	5	1	0	0.985836	0.0141643	0	0	0
2006	coc	5	2	0	0.936242	0.0637584	0	0	0
2006	coc	5	3	0	1	0	0	0	0
2006	coc	5	4	0.426573	0.020979	0.276224	0.013986	0.262238	0
2006	coc	5	5	0.524476	0.247086	0.020979	0	0.207459	0
2006	coc	3	1	0.525316	0.424051	0.0316456	0.0189873	0	0
2006	coc	3	2	0.300175	0.181501	0.0226876	0.008726	0.486911	0
2006	coc	3	3	0	1	0	0	0	0
2006	coc	3	4	0.0049505	0.163366	0.00660066	0	0.825083	0
2006	coc	3	5	0.0227273	0.242424	0	0.00505051	0.729798	0
2006	lara	10	1	0.992806	0	0	0.00719425	0	0
2006	lara	10	2	0.422156	0.523952	0	0.0538922	0	0
2006	lara	10	3	0.79257	0.176471	0	0.0309598	0	0
2006	lara	10	4	0.934066	0	0	0.0659341	0	0
2006	lara	10	5	0.789773	0.167614	0	0.0426136	0	0
2006	lara	7	1	0.857143	0	0	0.142857	0	0
2006	lara	7	2	0.91945	0	0	0.0805501	0	0
2006	lara	7	3	0.90249	0.0394191	0	0.0580913	0	0
2006	lara	7	4	0.938819	0	0	0.0611814	0	0
2006	lara	7	5	0.922907	0.0198238	0	0.0572687	0	0
2006	lara	4	1	0.835052	0	0	0.164948	0	0
2006	lara	4	2	0.708029	0	0	0.291971	0	0
2006	lara	4	3	0.768392	0	0	0.231608	0	0
2006	lara	4	4	0.79572	0	0	0.20428	0	0
2006	lara	4	5	0.833984	0	0	0.166016	0	0
2006	gol	10	1	0	0	0	0	1	0
2006	gol	10	2	0	0	0	0	1	0
2006	gol	10	3	0	0	0	0	1	0
2006	gol	10	4	0	0.59144	0	0	0.40856	0
2006	gol	10	5	0	0.275072	0	0	0.724928	0
2006	gol	8	1	0	0.581897	0.0215517	0	0.396552	0
2006	gol	8	2	0.495575	0.380531	0.0884956	0.0353982	0	0
2006	gol	8	3	0.788732	0.140845	0.0422535	0.028169	0	0
2006	gol	8	4	0.393013	0.524017	0.0305677	0.0524017	0	0
2006	gol	8	5	0.443966	0.452586	0	0.012931	0.0905172	0
2006	golb	12	1	0	0.972509	0.0274914	0	0	0
2006	golb	12	2	0	0.989189	0.0108108	0	0	0
2006	golb	12	3	0	0.962343	0	0	0	0.0376569
2006	golb	12	4	0	1	0	0	0	0
2006	golb	12	5	0	0.96648	0.0167598	0	0	0.0167598
2006	golb	10	1	0	1	0	0	0	0
2006	golb	10	2	0	0.991131	0.00886918	0	0	0
2006	golb	10	3	0.456464	0.527704	0	0	0	0.0158311
2006	golb	10	4	0	1	0	0	0	0
2006	golb	10	5	0.0299252	0.957606	0.00498753	0	0	0.0074813
2006	golb	8	1	0.23494	0.725904	0	0.0391566	0	0
2006	golb	8	2	0.421338	0.578662	0	0	0	0
2006	golb	8	3	0.472603	0.527397	0	0	0	0
2006	golb	8	4	0	1	0	0	0	0
2006	golb	8	5	0.290094	0.70283	0	0.00707547	0	0
2006	mm	7	1	0.989796	0	0	0	0	0.0102041
2006	mm	7	2	0.994681	0	0	0	0	0.00531915
2006	mm	7	3	1	0	0	0	0	0
2006	mm	7	4	0.885366	0.0414634	0	0.0731707	0	0
2006	mm	7	5	0.915129	0.0461255	0	0.0350554	0	0.00369004
2006	mm	5	1	1	0	0	0	0	0
2006	mm	5	2	0.968523	0.031477	0	0	0	0
2006	mm	5	3	0.57764	0.42236	0	0	0	0
2006	mm	5	4	0.8	0.173333	0	0.0266667	0	0
2006	mm	5	5	0.843803	0.142615	0	0.0135823	0	0
2006	pel	7	1	0.0526316	0.947368	0	0	0	0
2006	pel	7	2	0	0.973837	0.0261628	0	0	0
2006	pel	7	3	0.331034	0.603448	0.0586207	0.00689655	0	0
2006	pel	7	4	0.265363	0.701117	0.0335196	0	0	0
2006	pel	7	5	0.227027	0.747748	0.0198198	0.00540541	0	0
2006	pel	5	1	0.0912052	0.908795	0	0	0	0
2006	pel	5	2	0.0111524	0.988848	0	0	0	0
2006	pel	5	3	0.0506567	0.934334	0	0.0150094	0	0
2006	pel	5	4	0	1	0	0	0	0
2006	pel	5	5	0.0612245	0.918367	0	0.0204082	0	0
2007	coc	4	1	0	1	0	0	0	0
2007	coc	4	2	0	1	0	0	0	0
2007	coc	4	3	0.0299625	0.925094	0.0449438	0	0	0
2007	coc	4	4	0	0.733624	0.0349345	0	0.231441	0
2007	coc	4	5	0	0.853383	0.0225564	0	0.12406	0
2007	coc	4	1	0	0.283133	0	0	0.716867	0
2007	coc	4	2	0	0.0797546	0	0	0.920245	0
2007	coc	4	3	0	0.562264	0.0377358	0	0.4	0
2007	coc	4	4	0	0.165171	0	0	0.834829	0
2007	coc	4	5	0	0.0376238	0	0	0.962376	0
2007	coc	4	1	0.120787	0.241573	0	0	0.63764	0
2007	coc	4	2	0	0.828054	0	0	0.171946	0
2007	coc	4	3	0	0.991643	0.00835655	0	0	0
2007	coc	4	4	0.213018	0.727811	0.035503	0.0236686	0	0
2007	coc	4	5	0.486772	0.513228	0	0	0	0
2007	gol	6	1	0.730853	0.269147	0	0	0	0
2007	gol	6	2	0.879795	0.0997442	0	0.0204604	0	0
2007	gol	6	3	0.970109	0	0	0.0298913	0	0
2007	gol	6	4	0.971609	0	0	0.0283912	0	0
2007	gol	6	5	0.96477	0	0	0.0352304	0	0
2007	gol	3	1	0.821764	0	0	0.178236	0	0
2007	gol	3	2	0.8	0	0	0.2	0	0
2007	gol	3	3	0.850277	0	0	0.149723	0	0
2007	gol	3	4	0.523904	0.0657371	0	0.410359	0	0
2007	gol	3	5	0.890411	0	0	0.109589	0	0
2007	gol	3	1	0.936131	0	0	0.0638686	0	0
2007	gol	3	2	0.800781	0	0	0.199219	0	0
2007	gol	3	3	0.943249	0	0	0.0567515	0	0
2007	gol	3	4	0.929091	0	0	0.0709091	0	0
2007	gol	3	5	0.70398	0	0	0.29602	0	0
2007	sp	9	1	0.975309	0	0	0.0246914	0	0
2007	sp	9	2	0.994129	0	0	0.00587084	0	0
2007	sp	9	3	0.992793	0	0	0.00720721	0	0
2007	sp	9	4	0.994329	0	0	0.00567108	0	0
2007	sp	9	5	1	0	0	0	0	0
2007	sp	8	1	0.998366	0	0	0.00163399	0	0
2007	sp	8	2	1	0	0	0	0	0
2007	sp	8	3	1	0	0	0	0	0
2007	sp	8	4	0.994854	0	0	0.0051458	0	0
2007	sp	8	5	0.994932	0	0	0.00506757	0	0
2007	sp	5	1	0.986111	0	0	0.0138889	0	0
2007	sp	5	2	1	0	0	0	0	0
2007	sp	5	3	0.995556	0	0	0.00444444	0	0
2007	sp	5	4	1	0	0	0	0	0
2007	sp	5	5	1	0	0	0	0	0
2008	sp	9	1	1	0	0	0	0	0
2008	sp	9	2	1	0	0	0	0	0
2008	sp	9	3	0.967985	0	0	0.0320151	0	0
2008	sp	9	4	1	0	0	0	0	0
2008	sp	9	5	1	0	0	0	0	0
2008	sp	12	1	1	0	0	0	0	0
2008	sp	12	2	0.681818	0	0	0.318182	0	0
2008	sp	12	3	0.76	0	0	0.24	0	0
2008	sp	12	4	1	0	0	0	0	0
2008	sp	12	5	0.842105	0	0	0.157895	0	0
2008	sp	8	1	0.971947	0.0280528	0	0	0	0
2008	sp	8	2	1	0	0	0	0	0
2008	sp	8	3	1	0	0	0	0	0
2008	sp	8	4	0.966912	0.0330882	0	0	0	0
2008	sp	8	5	0.926357	0.0736434	0	0	0	0
2008	sp	7	1	1	0	0	0	0	0
2008	sp	7	2	1	0	0	0	0	0
2008	sp	7	3	1	0	0	0	0	0
2008	sp	7	4	1	0	0	0	0	0
2008	sp	7	5	1	0	0	0	0	0
2008	sp	5	1	1	0	0	0	0	0
2008	sp	5	2	1	0	0	0	0	0
2008	sp	5	3	0.988728	0	0	0.0112721	0	0
2008	sp	5	4	0.990338	0	0	0.00966184	0	0
2008	sp	5	5	0.972268	0	0	0.0277325	0	0
2008	sp	5	6	0.932897	0	0	0.0671031	0	0
2008	sp	5	7	1	0	0	0	0	0
2008	sp	5	8	0.913621	0	0	0.0863787	0	0
2008	sp	5	9	0.969697	0	0	0.030303	0	0
2008	sp	5	10	0.97549	0	0	0.0245098	0	0
2008	sp	5	11	0.987118	0	0	0.0128824	0	0
2008	sp	5	12	1	0	0	0	0	0
2008	sp	5	13	1	0	0	0	0	0
2008	sp	5	14	1	0	0	0	0	0
2008	sp	5	15	1	0	0	0	0	0
2008	sp	3	1	1	0	0	0	0	0
2008	sp	3	2	1	0	0	0	0	0
2008	sp	3	3	1	0	0	0	0	0
2008	sp	3	4	0.956522	0	0	0.0434783	0	0
2008	sp	3	5	0.933977	0	0	0.0660225	0	0
2008	sp	4	1	0.969178	0	0	0.0308219	0	0
2008	sp	4	2	1	0	0	0	0	0
2008	sp	4	3	1	0	0	0	0	0
2008	sp	4	4	0.983456	0	0	0.0165441	0	0
2008	sp	4	5	1	0	0	0	0	0
2008	sp	5	16	1	0	0	0	0	0
2008	sp	5	17	0.982085	0	0	0.0179153	0	0
2008	sp	5	18	1	0	0	0	0	0
2008	sp	5	19	1	0	0	0	0	0
2008	sp	5	20	1	0	0	0	0	0
2008	sp	5	21	1	0	0	0	0	0
2008	sp	5	22	1	0	0	0	0	0
2008	sp	5	23	1	0	0	0	0	0
2008	sp	5	24	1	0	0	0	0	0
2008	sp	5	25	1	0	0	0	0	0
2008	gol	8	1	0	0	0	0	1	0
2008	gol	8	2	0	0.0930233	0	0	0.906977	0
2008	gol	8	3	0	0.25	0	0	0.75	0
2008	gol	8	4	0	0.190871	0	0	0.809129	0
2008	gol	8	5	0	0	0	0	1	0
2008	gol	8	6	0	1	0	0	0	0
2008	gol	8	7	0.198238	0.669604	0.030837	0.101322	0	0
2008	gol	8	8	0.0888889	0.888889	0.0222222	0	0	0
2008	gol	8	9	0.164835	0.835165	0	0	0	0
2008	gol	8	10	0.724138	0.231034	0.0448276	0	0	0
2008	gol	8	11	0	1	0	0	0	0
2008	gol	8	12	0	0.962567	0.0374332	0	0	0
2008	gol	8	13	0	0.985689	0.0143113	0	0	0
2008	gol	8	14	0.0217391	0.978261	0	0	0	0
2008	gol	8	15	0	0.990991	0	0	0	0.00900901
2008	gol	8	16	0.549654	0.450346	0	0	0	0
2008	gol	8	17	0.107143	0.857143	0	0.025	0	0.0107143
2008	gol	8	18	0	0.99115	0	0	0	0.00884956
2008	gol	8	19	0	1	0	0	0	0
2008	gol	8	20	0.197943	0.802057	0	0	0	0
2008	coc	4	1	0	1	0	0	0	0
2008	coc	4	2	0	1	0	0	0	0
2008	coc	4	3	0	1	0	0	0	0
2008	coc	4	4	0	1	0	0	0	0
2008	coc	4	5	0.0756303	0.92437	0	0	0	0
2008	coc	4	6	0	1	0	0	0	0
2008	coc	4	7	0	1	0	0	0	0
2008	coc	4	8	0	0.602649	0	0	0.397351	0
2008	coc	4	9	0	0.549296	0	0	0.450704	0
2008	coc	4	10	0	0.156716	0	0	0.843284	0
2008	coc	3	1	0	0.107143	0	0	0.892857	0
2008	coc	3	2	0	0	0.0298507	0	0.970149	0
2008	coc	3	3	0.809524	0.077381	0.0238095	0	0.0892857	0
2008	coc	3	4	0	0.511628	0.0631229	0	0.425249	0
2008	coc	3	5	0	0.956376	0.0436242	0	0	0
2008	pel	6	1	0.0884521	0.891892	0.019656	0	0	0
2008	pel	6	2	0.437956	0.515815	0.0462287	0	0	0
2008	pel	6	3	0.286885	0.696721	0.0163934	0	0	0
2008	pel	6	4	0.234615	0.692308	0.0307692	0.0423077	0	0
2008	pel	6	5	0.221893	0.754438	0.0236686	0	0	0
2008	pel	6	6	0.194215	0.805785	0	0	0	0
2008	pel	6	7	0	0.979381	0.0206186	0	0	0
2008	pel	6	8	0	1	0	0	0	0
2008	pel	6	9	0.142857	0.714286	0.0863095	0.0565476	0	0
2008	pel	6	10	0.209497	0.759777	0.0307263	0	0	0
2008	mm	3	1	0.406977	0.593023	0	0	0	0
2008	mm	3	2	1	0	0	0	0	0
2008	mm	3	3	1	0	0	0	0	0
2008	mm	3	4	0.0468227	0.953177	0	0	0	0
2008	mm	3	5	0.846395	0.153605	0	0	0	0
2008	mm	3	6	1	0	0	0	0	0
2008	mm	3	7	0.984456	0	0	0	0	0.015544
2008	mm	3	8	0.992701	0	0	0	0	0.00729927
2008	mm	3	9	0.995918	0	0	0	0	0.00408163
2008	mm	3	10	1	0	0	0	0	0
2009	sp	11.6-9.2	1	0	0	0	0	0	0
2009	sp	11.6-9.2	2	0	0	0	1	0	0
2009	sp	11.6-9.2	3	0	0	0	0	0	0
2009	sp	11.6-9.2	4	0	0	0	0	0	0
2009	sp	11.6-9.2	5	0	0	0	0	0	0
2009	sp	10.9-7.1	1	0	0	0	0	0	0
2009	sp	10.9-7.1	2	0	0	0	0	0	0
2009	sp	10.9-7.1	3	0	0	0	0	0	0
2009	sp	10.9-7.1	4	0	0	0	0	0	0
2009	sp	10.9-7.1	5	0	0	0	0	0	0
2009	sp	7-5.5	1	0	0	0	0	0	0
2009	sp	7-5.5	2	0	0	0	0	0	0
2009	sp	7-5.5	3	0	0	0	0	0	0
2009	sp	7-5.5	4	0	0	0	0	0	0
2009	sp	7-5.5	5	0	0	0	0	0	0
2009	sp	5-4.7	1	0	0	0	0	0	0
2009	sp	5-4.7	2	0	0	0	0	0	0
2009	sp	5-4.7	3	0	0	0	0	0	0
2009	sp	5-4.7	4	0	0	0	1	0	0
2009	sp	5-4.7	5	0	0	0	0	0	0
2009	gol	8.5-10	1	0	0	0	0	0	0
2009	gol	8.5-10	2	0	0	0	0	0	0
2009	gol	8.5-10	3	0	1	0	0	0	0
2009	gol	8.5-10	4	0	0	0	0	0	0
2009	gol	8.5-10	5	0	0.714286	0	0	0.285714	0
2009	gol	8.5-10	6	0	0.987013	0	0.012987	0	0
2009	gol	8.5-10	7	0	0.981308	0	0.0186916	0	0
2009	gol	8.5-10	8	0	1	0	0	0	0
2009	gol	8.5-10	9	0	1	0	0	0	0
2009	gol	8.5-10	10	0	1	0	0	0	0
2009	gol	8.5-10	11	0	1	0	0	0	0
2009	gol	8.5-10	12	0	1	0	0	0	0
2009	gol	8.5-10	13	0	0.987124	0.0128755	0	0	0
2009	gol	8.5-10	14	0	0.969466	0	0	0	0.0305344
2009	gol	8.5-10	15	0	1	0	0	0	0
2009	gol	8.5-10	16	0	1	0	0	0	0
2009	gol	8.5-10	17	0	1	0	0	0	0
2009	gol	8.5-10	18	0	0	0	0	0	0
2009	gol	8.5-10	19	0	0	0	0	0	0
2009	gol	8.5-10	20	0	0	0	0	0	0
2009	gol	8.5-10	21	0	1	0	0	0	0
2009	gol	8.5-10	22	0	1	0	0	0	0
2009	gol	8.5-10	23	0	0.925926	0.0740741	0	0	0
2009	gol	8.5-10	24	0	0.970874	0	0.0291262	0	0
2009	gol	8.5-10	25	0	0.923077	0	0.0769231	0	0
2009	lara	8	1	0	1	0	0	0	0
2009	lara	8	2	0	1	0	0	0	0
2009	lara	8	3	0	0.967742	0	0.0322581	0	0
2009	lara	8	4	0	0.911111	0	0.0888889	0	0
2009	lara	8	5	0	0.433333	0	0.566667	0	0
2009	lara	8	6	0	0.984252	0	0.015748	0	0
2009	lara	8	7	0	0	0	1	0	0
2009	lara	8	8	0	0	0	0	0	0
2009	lara	8	9	0	0	0	1	0	0
2009	lara	8	10	0	0	0	0	0	0
2009	lara	4	1	0	0	0	1	0	0
2009	lara	4	2	0	0	0	1	0	0
2009	lara	4	3	0	0	0	1	0	0
2009	lara	4	4	0	0	0	1	0	0
2009	lara	4	5	0	0	0	1	0	0
2009	lara	4	6	0	0	0	1	0	0
2009	lara	4	7	0	0	0	0	0	0
2009	lara	4	8	0	0	0	0	0	0
2009	lara	4	9	0	0	0	1	0	0
2009	lara	4	10	0	0	0	1	0	0
2009	lara	4	11	0	0	0	0	0	0
2009	lara	4	12	0	0	0	0	0	0
2009	lara	4	13	0	0	0	1	0	0
2009	lara	4	14	0	0	0	0	0	0
2009	lara	4	15	0	0	0	0	0	0
2009	pel	6	1	0	0	0	0	0	0
2009	pel	6	2	0	1	0	0	0	0
2009	pel	6	3	0	0.917647	0.0823529	0	0	0
2009	pel	6	4	0	0.971429	0.0285714	0	0	0
2009	pel	6	5	0	0.974576	0.0254237	0	0	0
2009	pel	6	6	0	1	0	0	0	0
2009	pel	6	7	0	0.866667	0.133333	0	0	0
2009	pel	6	8	0	0.924051	0.0759494	0	0	0
2009	pel	6	9	0	1	0	0	0	0
2009	pel	6	10	0	1	0	0	0	0
2009	pel	6	11	0	1	0	0	0	0
2009	pel	6	12	0	0.84507	0.15493	0	0	0
2009	pel	6	13	0	0.842857	0.157143	0	0	0
2009	pel	6	14	0	0.891892	0.108108	0	0	0
2009	pel	6	15	0	0	1	0	0	0
2009	coc	6	1	0	1	0	0	0	0
2009	coc	6	2	0	1	0	0	0	0
2009	coc	6	3	0	1	0	0	0	0
2009	coc	6	4	0	0.979381	0.0206186	0	0	0
2009	coc	6	5	0	1	0	0	0	0
2009	coc	4	1	0	1	0	0	0	0
2009	coc	4	2	0	1	0	0	0	0
2009	coc	4	3	0	0	1	0	0	0
2009	coc	4	4	0	0	0	0	0	0
2009	coc	4	5	0	0	0	0	0	0
2009	coc	2	1	0	0.882353	0.117647	0	0	0
2009	coc	2	2	0	0.308642	0	0	0.691358	0
2009	coc	2	3	0	0.179104	0	0	0.820896	0
2009	coc	2	4	0	0	0.230769	0	0.769231	0
2009	coc	2	5	0	0	1	0	0	0
2009	mm	4	1	0	0	0	0	0	0
2009	mm	4	2	0	0	0	0	0	0
2009	mm	4	3	0	1	0	0	0	0
2009	mm	4	4	0	1	0	0	0	0
2009	mm	4	5	0	0	0	0	0	0
2009	mm	4	6	0	0	0	0	0	0
2009	mm	4	7	0	0	0	0	0	0
2009	mm	4	8	0	0	0	0	0	0
2009	mm	4	9	0	0	0	0	0	0
2009	mm	4	10	0	0	0	0	0	0
2009	mm	4	11	0	0	0	0	0	0
2009	mm	4	12	0	0	0	0	0	0
2009	mm	4	13	0	0	0	0	0	0
2009	mm	4	14	0	0	0	0	0	0
2009	mm	4	15	0	0	0	0	0	1
2017	sp	5	1	0	0.1	0	0.9	0	0
2017	sp	5	2	0	0	0	1	0	0
2017	sp	5	3	0.25	0	0	0.75	0	0
2017	sp	3	4	0	0	0	1	0	0
2017	sp	3	5	0	0	0	0	0	0
2017	sp	3	6	0	0	0	0	0	0
2017	sp	5	7	0	0.0714286	0	0.928571	0	0
2017	sp	5	8	0	0.0333333	0	0.966667	0	0
2017	sp	5	9	0	0	0	0	0	0
2017	sp	5	10	0	0	0	1	0	0
2017	sp	5	11	0	0	0	1	0	0
2017	sp	5	12	0	0	0	1	0	0
2017	sp	3	13	0	0	0	1	0	0
2017	sp	3	14	0	0	0	1	0	0
2017	sp	3	15	0	0	0	1	0	0
2017	sp	5	16	0	0.131148	0	0.868852	0	0
2017	sp	5	17	0	0	0	0	0	0
2017	sp	5	18	0.0204082	0.0816327	0	0.897959	0	0
2017	coc	5	1	0	0.878788	0.121212	0	0	0
2017	coc	5	2	0	1	0	0	0	0
2017	coc	5	3	0	0.603448	0.396552	0	0	0
2017	coc	5	4	0	0.037037	0.962963	0	0	0
2017	coc	5	5	0.2	0	0.8	0	0	0
2017	coc	5	6	0	0.447368	0.552632	0	0	0
2017	coc	3	1	0	0	0.464286	0	0.535714	0
2017	coc	3	2	0	0.394366	0.591549	0	0.0140845	0
2017	coc	3	3	0	0.409091	0.590909	0	0	0
2017	coc	5	7	0.025641	0.0641026	0.833333	0.0769231	0	0
2017	coc	5	8	0	0.770833	0.229167	0	0	0
2017	coc	5	9	0	1	0	0	0	0
2018	coc	3	1	0.025641	0.0641026	0.833333	0.0769231	0	0
2018	coc	3	2	0	0.770833	0.229167	0	0	0
2018	coc	3	3	0	1	0	0	0	0
2018	coc	5	1	0.025641	0.0641026	0.833333	0.0769231	0	0
2018	coc	5	2	0	0.770833	0.229167	0	0	0
2018	coc	5	3	0	1	0	0	0	0
2018	coc	3	4	0	0.411765	0.176471	0	0.411765	0
2018	coc	3	5	0.0217391	0.26087	0.695652	0.0217391	0	0
2018	coc	3	6	0	0.578947	0.105263	0.315789	0	0
2018	coc	5	4	0	0.875	0.125	0	0	0
2018	coc	5	5	0	0.571429	0.142857	0.285714	0	0
2018	coc	5	6	0	0	0	1	0	0
2017	mm	5	1	0.0909091	0.0909091	0	0	0	0.818182
2017	mm	5	2	0.0465116	0	0	0	0	0.953488
2017	mm	5	3	0.21875	0	0	0	0	0.78125
2017	mm	3	1	1	0	0	0	0	0
2017	mm	3	2	1	0	0	0	0	0
2017	mm	3	3	0	0	0	0	0	0
2017	mm	5	4	0	0	0	0	0	0
2017	mm	5	5	0	0	0	0	0	0
2017	mm	5	6	0	0	0	0	0	0
2017	mm	5	7	0.037037	0	0	0	0	0.962963
2017	mm	5	8	0	0	0	1	0	0
2017	mm	5	9	0	0.1	0	0.1	0	0.8
2017	mm	3	4	0.5	0	0.5	0	0	0
2017	mm	3	5	0	0	0	0	0	1
2017	mm	3	6	0.0285714	0	0	0	0	0.971429
2017	mm	5	10	0.333333	0.5	0	0	0	0.166667
2017	mm	5	11	0.25	0.5	0	0	0	0.25
2017	mm	5	12	0.75	0.25	0	0	0	0
2018	mm	3	1	0.333333	0.5	0	0	0	0.166667
2018	mm	3	2	0.25	0.5	0	0	0	0.25
2018	mm	3	3	0.75	0.25	0	0	0	0
2018	mm	5	1	0.333333	0.5	0	0	0	0.166667
2018	mm	5	2	0.25	0.5	0	0	0	0.25
2018	mm	5	3	0.75	0.25	0	0	0	0
2018	mm	3	4	0	0	0	1	0	0
2018	mm	3	5	0.0666667	0	0	0.933333	0	0
2018	mm	3	6	0	1	0	0	0	0
2018	mm	5	4	0	0	0	0	0	0
2018	mm	5	5	0	0	0	0	0	0
2018	mm	5	6	0	0	0	0	0	0
2017	gol	5	1	0	0.111111	0.333333	0.555556	0	0
2017	gol	5	2	0	0.5625	0.395833	0	0.0416667	0
2017	gol	5	3	0	0.333333	0.666667	0	0	0
2017	gol	3	1	0	0	0	0	0	0
2017	gol	3	2	0	0.5	0.5	0	0	0
2017	gol	3	3	0	1	0	0	0	0
2017	gol	5	4	0	0.179487	0.487179	0.333333	0	0
2017	gol	5	5	0	0.3125	0.5625	0.125	0	0
2017	gol	5	6	0	0.6	0.4	0	0	0
2017	gol	5	7	0	0.666667	0.333333	0	0	0
2017	gol	5	8	0	0	0	0	0	0
2017	gol	5	9	0	0	0	0	0	0
2017	gol	3	4	0.047619	0	0.190476	0.142857	0	0.619048
2017	gol	3	5	0	0	0.833333	0.111111	0	0.0555556
2017	gol	3	6	0	0.333333	0.458333	0.208333	0	0
2017	gol	5	10	0.0117647	0.576471	0.223529	0.188235	0	0
2017	gol	5	11	0	0.157895	0.368421	0.394737	0	0.0789474
2017	gol	5	12	0.25	0	0.5	0	0	0.25
2018	gol	3	1	0.0117647	0.576471	0.223529	0.188235	0	0
2018	gol	3	2	0	0.157895	0.368421	0.394737	0	0.0789474
2018	gol	3	3	0.25	0	0.5	0	0	0.25
2018	gol	5	1	0.0117647	0.576471	0.223529	0.188235	0	0
2018	gol	5	2	0	0.157895	0.368421	0.394737	0	0.0789474
2018	gol	5	3	0.25	0	0.5	0	0	0.25
2018	gol	3	4	0	0.380952	0.47619	0.142857	0	0
2018	gol	3	5	0	0.3	0.7	0	0	0
2018	gol	3	6	0	0	1	0	0	0
2018	gol	5	4	0	0.315789	0.684211	0	0	0
2018	gol	5	5	0	0.423077	0.115385	0.269231	0	0.192308
2018	gol	5	6	0	0.178571	0.642857	0.107143	0.0714286	0
2017	pel	5	1	0	0.742857	0.228571	0.0285714	0	0
2017	pel	5	2	0	0.952381	0.047619	0	0	0
2017	pel	5	3	0	0.5	0.5	0	0	0
2017	pel	3	1	0	1	0	0	0	0
2017	pel	3	2	0	0	0	0	0	0
2017	pel	3	3	0	0	0	0	0	0
2017	pel	5	4	0	0.451613	0.548387	0	0	0
2017	pel	5	5	0	0.377778	0.444444	0.177778	0	0
2017	pel	5	6	0	0.432432	0.324324	0.243243	0	0
2017	pel	5	4	0	1	0	0	0	0
2017	pel	5	5	0.75	0.25	0	0	0	0
2017	pel	5	6	1	0	0	0	0	0
2017	pel	3	4	0	0	0	0	0	0
2017	pel	3	5	0	0	0	0	0	0
2017	pel	3	6	0	0	0	0	0	0
2017	pel	5	7	0	0.686567	0.149254	0.164179	0	0
2017	pel	5	8	0.00374532	0.917603	0.0149813	0.0636704	0	0
2017	pel	5	9	0	0.731544	0.0469799	0.221477	0	0
2018	pel	3	1	0	0.686567	0.149254	0.164179	0	0
2018	pel	3	2	0.00374532	0.917603	0.0149813	0.0636704	0	0
2018	pel	3	3	0	0.731544	0.0469799	0.221477	0	0
2018	pel	5	1	0	0.686567	0.149254	0.164179	0	0
2018	pel	5	2	0.00374532	0.917603	0.0149813	0.0636704	0	0
2018	pel	5	3	0	0.731544	0.0469799	0.221477	0	0
2018	pel	3	4	0	0.25641	0.461538	0.282051	0	0
2018	pel	3	5	0	0.666667	0.261905	0.0714286	0	0
2018	pel	3	6	0	0.305556	0.388889	0.305556	0	0
2018	pel	5	4	0	0.285714	0.714286	0	0	0
2018	pel	5	5	0.0322581	0.387097	0.516129	0.0645161	0	0
2018	pel	5	6	0	0.166667	0.791667	0.0416667	0	0
2018	sp	3	1	0	0.131148	0	0.868852	0	0
2018	sp	3	2	0	0	0	0	0	0
2018	sp	3	3	0.0204082	0.0816327	0	0.897959	0	0
2018	sp	5	1	0	0.131148	0	0.868852	0	0
2018	sp	5	2	0	0	0	0	0	0
2018	sp	5	3	0.0204082	0.0816327	0	0.897959	0	0
2018	sp	3	4	0	0.0153846	0	0.984615	0	0
2018	sp	3	5	0	0	0	1	0	0
2018	sp	3	6	0	0	0	1	0	0
2018	sp	5	4	0	0	0	1	0	0
2018	sp	5	5	0.0285714	0.0571429	0	0.914286	0	0
2018	sp	5	6	0.0526316	0.0526316	0	0.894737	0	0
2017	Lara	5	1	0	0	0	1	0	0
2017	Lara	5	2	0	0	0	1	0	0
2017	Lara	5	3	0	0	0	0	0	0
2017	Lara	3	1	0	0	0	1	0	0
2017	Lara	3	2	0	0	0	0	0	0
2017	Lara	3	3	0	0	0	0	0	0
2017	Lara	5	1	0	0	0	1	0	0
2017	Lara	5	2	0	0	0	1	0	0
2017	Lara	5	3	0	0	0	1	0	0
2017	Lara	3	1	0	0	0	1	0	0
2017	Lara	3	2	0.0795848	0	0	0.920415	0	0
2017	Lara	3	3	0	0	0	0	0	0
2017	Lara	5	1	0	0	0	1	0	0
2017	Lara	5	2	0	0	0	1	0	0
2017	Lara	5	3	0	0	0	1	0	0
2018	Lara	5	1	0	0	0	1	0	0
2018	Lara	5	2	0	0	0	1	0	0
2018	Lara	5	3	0	0	0	1	0	0
2018	Lara	3	1	0	0	0	1	0	0
2018	Lara	3	2	0	0	0	1	0	0
2018	Lara	3	3	0.0545455	0.0181818	0	0.927273	0	0
2018	Lara	5	1	0	0	0	1	0	0
2018	Lara	5	2	0	0	0	1	0	0
2018	Lara	5	3	0	0	0	0	0	0
2018	Lara	3	1	0.00121212	0	0	0.998788	0	0
2018	Lara	3	2	0	0	0	1	0	0
2018	Lara	3	3	0	0	0	1	0	0
2018	Lara	5	1	0	0	0	1	0	0
2018	Lara	5	2	0	0	0	1	0	0
2018	Lara	5	3	0	0	0	1	0	0
2019	Lara	3	1	0.151515	0	0	0.848485	0	0
2019	Lara	3	2	0.0647059	0	0	0.935294	0	0
2019	Lara	3	3	0	0	0	1	0	0
2019	Lara	5	1	0.0288462	0	0	0.971154	0	0
2019	Lara	5	2	0.0934066	0	0	0.906593	0	0
2019	Lara	5	3	0	0	0	1	0	0
2019	coc	3	1	0	0.458333	0.5	0.0416667	0	0
2019	coc	3	2	0	0.875	0.125	0	0	0
2019	coc	3	3	0	0	0	0	0	0
2019	coc	5	1	0	0.352941	0.617647	0	0.0294118	0
2019	coc	5	2	0	0	0	0	0	0
2019	coc	5	3	0	0.92	0.08	0	0	0
2019	coc	3	1	0	0.106061	0.166667	0	0.727273	0
2019	coc	3	2	0	0.511628	0.488372	0	0	0
2019	coc	3	3	0.125	0.0625	0.8125	0	0	0
2019	coc	5	1	0	0.638889	0.361111	0	0	0
2019	coc	5	2	0	0.666667	0.125	0.208333	0	0
2019	coc	5	3	0	1	0	0	0	0
2019	mm	3	1	0.0416667	0	0	0.333333	0	0.625
2019	mm	3	2	0.333333	0	0	0.166667	0	0.5
2019	mm	3	3	0	1	0	0	0	0
2019	mm	5	1	1	0	0	0	0	0
2019	mm	5	2	1	0	0	0	0	0
2019	mm	5	3	0	0	0	0	0	0
2019	gol	3	1	0.0322581	0.129032	0.677419	0.0645161	0	0.0967742
2019	gol	3	2	0	0.183099	0.521127	0.239437	0	0.056338
2019	gol	3	3	0.0909091	0	0.272727	0.272727	0	0.363636
2019	gol	5	1	0	0.148148	0.851852	0	0	0
2019	gol	5	2	0.666667	0	0	0.333333	0	0
2019	gol	5	3	0	0	1	0	0	0
2019	gol	3	1	0	0	0.513889	0.458333	0	0.0277778
2019	gol	3	2	0.0526316	0	0	0	0	0.947368
2019	gol	3	3	0	0	0.352941	0	0	0.647059
2019	pel	3	1	0	0	0	0	0	0
2019	pel	3	2	0	1	0	0	0	0
2019	pel	3	3	0	0	0	0	0	0
2019	pel	5	1	0	0.789474	0.157895	0.0526316	0	0
2019	pel	5	2	0	0.62963	0	0.37037	0	0
2019	pel	5	3	0	0.862069	0	0.137931	0	0
2019	sp	3	1	0	0	0	0	0	0
2019	sp	3	2	0	0	0	0	0	0
2019	sp	3	3	0	0	0	1	0	0
2019	sp	5	1	0	0.0238095	0	0.97619	0	0
2019	sp	5	2	1	0	0	0	0	0
2019	sp	5	3	0	0	0	1	0	0
2019	sp	3	1	0	0	0	1	0	0
2019	sp	3	2	0	0	0	0.958333	0	0.0416667
2019	sp	3	3	0.013369	0	0	0.954545	0.0320856	0
2019	sp	5	1	0	0	0	1	0	0
2019	sp	5	2	0	0	0	1	0	0
2019	sp	5	3	0.047619	0.238095	0	0.714286	0	0
